# Supplementary material for: Metabolomic Profiling of Breast Cancer Patients Undergoing Neoadjuvant Chemotherapy for Predicting Disease-Free and Overall Survival
Source: Int J Mol Sci. 2024 Aug 8;25(16):8639. doi: 10.3390/ijms25168639 (PMC11354796; doi:10.3390/ijms25168639)
Supplement: Supplementary file 1 [file ijms-25-08639-s001.zip]

Archive with 1 entries (1 files):
- ijms-3101932-supplementary.pdf
